# Supplementary material for: Single-cell sequencing reveals the reproductive variations between primiparous and multiparous Hu ewes
Source: J Anim Sci Biotechnol. 2023 Nov 14;14:144. doi: 10.1186/s40104-023-00941-1 (PMC10644470; doi:10.1186/s40104-023-00941-1)
Supplement: Supplementary file 2 — Additional file 2. Top 20 marker genes of GC subtype. [file 40104_2023_941_MOESM2_ESM.xlsx]

## Sheet: top20marker-sub-cell type
gene	p_val	avg_log2FC	pct.1	pct.2	p_val_adj	cell-type	gene_diff	gene_id	description	TFs_Family
PKIB	0	1.84182	0.574	0.004	0	aGC	143.5	PKIB	cAMP-dependent protein kinase inhibitor beta	--
LOC101105185	0	5.66736	0.574	0.005	0	aGC	114.8	LOC101105185	hemoglobin subunit epsilon-2	--
IL1RL1	4.36e-282	3.48659	0.419	0	1.33e-277	aGC	Inf	IL1RL1	interleukin 1 receptor like 1	--
LOC100134870	3.77e-182	5.24939	0.38	0.006	1.15e-177	aGC	63.333	LOC100134870	beta-C globin	--
HBE1	3.16e-173	1.16154	0.295	0.002	9.66e-169	aGC	147.5	HBE1	hemoglobin subunit epsilon 1	--
LOC121817116	1.46e-140	0.939604	0.318	0.007	4.46e-136	aGC	45.429	LOC121817116	uncharacterized LOC121817116	--
AREG	2.11e-127	0.801733	0.271	0.005	6.44e-123	aGC	54.2	AREG	amphiregulin	--
PTPRC	4.23e-124	1.45881	0.388	0.017	1.29e-119	aGC	22.824	PTPRC	protein tyrosine phosphatase receptor type C	--
HSD3B1	9.49e-122	3.3187	0.558	0.047	2.9e-117	aGC	11.872	HSD3B1	hydroxy-delta-5-steroid dehydrogenase, 3 beta- and steroid delta-isomerase 1	--
OXT	7.54e-120	7.5377	0.791	0.13	2.31e-115	aGC	6.085	OXT	oxytocin/neurophysin I prepropeptide	--
LOC121819718	3.54e-89	0.475317	0.271	0.011	1.08e-84	aGC	24.636	LOC121819718	cAMP-dependent protein kinase inhibitor alpha	--
CDHR5	1.14e-88	0.728894	0.271	0.011	3.49e-84	aGC	24.636	CDHR5	cadherin related family member 5	--
GRAMD1B	8.17e-79	1.09657	0.318	0.021	2.5e-74	aGC	15.143	GRAMD1B	GRAM domain containing 1B	--
ASCC1	1.82e-78	3.57285	0.69	0.145	5.56e-74	aGC	4.759	ASCC1	activating signal cointegrator 1 complex subunit 1	--
S100A10	1.13e-75	3.23401	0.938	0.384	3.47e-71	aGC	2.443	S100A10	S100 calcium binding protein A10	--
IRF7	1.33e-75	1.51395	0.434	0.046	4.07e-71	aGC	9.435	IRF7	interferon regulatory factor 7	IRF
S100A11	1.19e-73	2.922	0.977	0.504	3.65e-69	aGC	1.938	S100A11	S100 calcium binding protein A11	--
PIR	1.42e-65	1.30656	0.465	0.065	4.34e-61	aGC	7.154	PIR	pirin	--
LOC101123341	4.25e-62	1.43718	0.434	0.057	1.3e-57	aGC	7.614	LOC101123341	SH3 domain-binding glutamic acid-rich protein	--
ACTR3	8.07e-60	2.32746	0.938	0.644	2.47e-55	aGC	1.457	ACTR3	actin related protein 3	--
INHA	4.93e-214	3.0129	0.706	0.191	1.51e-209	CC	3.696	INHA	inhibin subunit alpha	--
TNNI3	2.38e-159	1.89739	0.708	0.284	7.28e-155	CC	2.493	TNNI3	troponin I3, cardiac type	--
GSTA1	2.32e-127	1.97331	0.976	0.858	7.09e-123	CC	1.138	GSTA1	glutathione S-transferase alpha 1	--
FST	3.72e-127	2.42267	0.699	0.333	1.14e-122	CC	2.099	FST	follistatin	--
HSD17B1	2.63e-121	2.03913	0.619	0.265	8.03e-117	CC	2.336	HSD17B1	hydroxysteroid 17-beta dehydrogenase 1	--
AMH	7.39e-117	1.33576	0.484	0.126	2.26e-112	CC	3.841	AMH	anti-Mullerian hormone	--
PCLAF	1.13e-99	0.911408	0.258	0.022	3.44e-95	CC	11.727	PCLAF	PCNA clamp associated factor	--
NDUFS4	7.19e-98	1.09554	0.828	0.706	2.2e-93	CC	1.173	NDUFS4	NADH:ubiquinone oxidoreductase subunit S4	--
DUT	1.49e-89	1.7803	0.646	0.391	4.56e-85	CC	1.652	DUT	deoxyuridine triphosphatase	--
UBE2C	4.28e-84	1.55779	0.278	0.043	1.31e-79	CC	6.465	UBE2C	ubiquitin conjugating enzyme E2 C	--
PTGR1	1.26e-82	1.24435	0.725	0.428	3.86e-78	CC	1.694	PTGR1	prostaglandin reductase 1	--
PMM1	2.05e-80	1.27333	0.481	0.182	6.27e-76	CC	2.643	PMM1	phosphomannomutase 1	--
CKM	6.66e-80	0.461109	0.256	0.035	2.04e-75	CC	7.314	CKM	creatine kinase, M-type	--
TOP2A	2.07e-77	2.01663	0.347	0.086	6.32e-73	CC	4.035	TOP2A	DNA topoisomerase II alpha	--
LOC101111664	5.93e-75	1.12611	0.702	0.457	1.81e-70	CC	1.536	LOC101111664	glutathione S-transferase theta-1	--
LOC101108787	6.8e-74	0.98947	0.467	0.179	2.08e-69	CC	2.609	LOC101108787	TLC domain-containing protein 4	--
RPL18A	6.38e-72	0.624201	0.997	0.983	1.95e-67	CC	1.014	RPL18A	ribosomal protein L18a	--
RPS16	2.73e-71	0.535979	0.99	0.966	8.36e-67	CC	1.025	RPS16	ribosomal protein S16	--
LOC101106720	3.28e-71	1.71753	0.582	0.287	1e-66	CC	2.028	LOC101106720	glutathione S-transferase A1-like	--
SOD1	3.63e-70	0.837141	0.83	0.742	1.11e-65	CC	1.119	SOD1	superoxide dismutase 1	--
KEF53-r01	5.89e-123	1.03191	0.992	0.954	1.8e-118	eGC	1.04	KEF53_r01	16S ribosomal RNA	--
SYNE2	1.41e-97	0.970003	0.866	0.703	4.32e-93	eGC	1.232	SYNE2	spectrin repeat containing nuclear envelope protein 2	Homeobox
IGFBP2	7.71e-97	1.03402	0.885	0.821	2.36e-92	eGC	1.078	IGFBP2	insulin like growth factor binding protein 2	--
MYH11	7.2e-90	0.980923	0.714	0.458	2.2e-85	eGC	1.559	MYH11	myosin heavy chain 11	--
JUND	1.95e-89	0.869228	0.948	0.889	5.97e-85	eGC	1.066	JUND	JunD proto-oncogene, AP-1 transcription factor subunit	TF-bZIP
LOC101112291	1.64e-86	1.12017	0.861	0.68	5.01e-82	eGC	1.266	LOC101112291	uncharacterized LOC101112291	--
FOS	3.21e-86	1.18091	0.937	0.819	9.83e-82	eGC	1.144	FOS	Fos proto-oncogene, AP-1 transcription factor subunit	TF-bZIP
FOSB	4.65e-86	1.2135	0.893	0.736	1.42e-81	eGC	1.213	FOSB	FosB proto-oncogene, AP-1 transcription factor subunit	TF-bZIP
FNDC3B	8.01e-83	0.95708	0.89	0.755	2.45e-78	eGC	1.179	FNDC3B	fibronectin type III domain containing 3B	zf-C2H2
JUNB	1.57e-82	1.11599	0.864	0.726	4.8e-78	eGC	1.19	JUNB	JunB proto-oncogene, AP-1 transcription factor subunit	TF-bZIP
JMJD1C	3.63e-82	1.09952	0.782	0.639	1.11e-77	eGC	1.224	JMJD1C	jumonji domain containing 1C	--
ZBTB20	9.83e-75	0.921371	0.805	0.658	3.01e-70	eGC	1.223	ZBTB20	zinc finger and BTB domain containing 20	ZBTB
BRD2	3.99e-71	0.812969	0.833	0.73	1.22e-66	eGC	1.141	BRD2	bromodomain containing 2	AF-4
CCNL1	4.81e-70	0.89241	0.821	0.691	1.47e-65	eGC	1.188	CCNL1	cyclin L1	--
KEF53-r02	1.38e-68	0.540557	0.988	0.947	4.21e-64	eGC	1.043	KEF53_r02	12S ribosomal RNA	--
JUN	2.4e-67	0.890451	0.952	0.853	7.33e-63	eGC	1.116	JUN	Jun proto-oncogene, AP-1 transcription factor subunit	TF-bZIP
AHNAK	5.8e-65	0.94471	0.694	0.495	1.77e-60	eGC	1.402	AHNAK	AHNAK nucleoprotein	--
ATF3	1.86e-61	1.13511	0.738	0.575	5.7e-57	eGC	1.283	ATF3	activating transcription factor 3	TF-bZIP
ITPR2	5.06e-61	1.01264	0.649	0.48	1.55e-56	eGC	1.352	ITPR2	inositol 1,4,5-trisphosphate receptor type 2	--
BTG2	9.44e-59	0.86408	0.807	0.676	2.89e-54	eGC	1.194	BTG2	BTG anti-proliferation factor 2	--
HTRA3	0	1.88441	0.778	0.081	0	mGC	9.605	HTRA3	HtrA serine peptidase 3	--
MUSTN1	4.63e-270	2.08894	0.781	0.127	1.42e-265	mGC	6.15	MUSTN1	musculoskeletal, embryonic nuclear protein 1	--
SELENOP	3.86e-264	2.49025	0.979	0.52	1.18e-259	mGC	1.883	SELENOP	selenoprotein P	--
RUNX2	3.3e-261	1.74198	0.971	0.284	1.01e-256	mGC	3.419	RUNX2	RUNX family transcription factor 2	Runt
TIMP1	3.65e-247	3.00824	0.994	0.72	1.12e-242	mGC	1.381	TIMP1	TIMP metallopeptidase inhibitor 1	--
IGFBP5	2.07e-244	3.45923	0.907	0.354	6.34e-240	mGC	2.562	IGFBP5	insulin like growth factor binding protein 5	--
PLIN2	4.44e-234	2.42587	0.962	0.509	1.36e-229	mGC	1.89	PLIN2	perilipin 2	--
RASSF3	7.1e-230	1.35861	0.847	0.219	2.17e-225	mGC	3.868	RASSF3	Ras association domain family member 3	--
QSOX1	2.13e-224	1.62868	0.785	0.177	6.5e-220	mGC	4.435	QSOX1	quiescin sulfhydryl oxidase 1	--
SMIM3	3.54e-216	0.938392	0.669	0.109	1.08e-211	mGC	6.138	SMIM3	small integral membrane protein 3	--
JPH1	1.15e-206	0.870377	0.587	0.07	3.53e-202	mGC	8.386	JPH1	junctophilin 1	--
RAB31	1.41e-201	0.865593	0.629	0.094	4.32e-197	mGC	6.691	RAB31	RAB31, member RAS oncogene family	--
XIRP1	3.87e-198	1.26743	0.491	0.043	1.18e-193	mGC	11.419	XIRP1	xin actin binding repeat containing 1	--
ANKH	2.06e-194	0.807567	0.45	0.031	6.3e-190	mGC	14.516	ANKH	ANKH inorganic pyrophosphate transport regulator	--
TXN	1.7e-190	1.49298	0.994	0.839	5.21e-186	mGC	1.185	TXN	thioredoxin	--
MSMB	1.78e-189	1.85983	0.594	0.095	5.43e-185	mGC	6.253	MSMB	microseminoprotein beta	--
CD9	2.96e-189	1.16114	0.79	0.213	9.05e-185	mGC	3.709	CD9	CD9 molecule	TEA
CTSC	5.56e-186	1.30159	0.715	0.163	1.7e-181	mGC	4.387	CTSC	cathepsin C	--
NRP2	3.32e-181	1.32216	0.879	0.325	1.01e-176	mGC	2.705	NRP2	neuropilin 2	--
TM4SF1	2.03e-177	1.3883	0.926	0.395	6.21e-173	mGC	2.344	TM4SF1	transmembrane 4 L six family member 1	--
